# Supplementary material for: Transcriptomic profiling of long- and short-lived mutant mice implicates mitochondrial metabolism in ageing and shows signatures of normal ageing in progeroid mice
Source: Mech Ageing Dev. 2021 Mar;194:111437. doi: 10.1016/j.mad.2021.111437 (PMC7895802; doi:10.1016/j.mad.2021.111437)
Supplement: Supplementary file 8 [file mmc8.zip]

Archive with 1 entries (1 files):
- mmc8.tsv
