# Supplementary material for: Transcriptomic profiling of long- and short-lived mutant mice implicates mitochondrial metabolism in ageing and shows signatures of normal ageing in progeroid mice
Source: Mech Ageing Dev. 2021 Mar;194:111437. doi: 10.1016/j.mad.2021.111437 (PMC7895802; doi:10.1016/j.mad.2021.111437)
Supplement: Supplementary file 8 [file mmc8.zip › mmc8.tsv]

Experimental_variable	P-value	Adjusted P-value
Lifespan.effect	9.821734234632905e-6	6.875213964243033e-5
Study	5.325715881184735e-4	0.0016197226039101535
Genotype	6.941668302472086e-4	0.0016197226039101535
Age	0.0066788075203788365	0.011687913160662963
Tissue	0.0873309378244715	0.1222633129542601
Sex	0.2750159487235861	0.3208519401775171
Technology	0.5505801884616655	0.5505801884616655
